# Supplementary material for: Temporal and Spatial Dynamics of Tumor–Host Microbiota in Breast Cancer Progression
Source: Microorganisms. 2025 Jul 10;13(7):1632. doi: 10.3390/microorganisms13071632 (PMC12300001; doi:10.3390/microorganisms13071632)
Supplement: Supplementary file 1 [file microorganisms-13-01632-s001.zip]

Archive with 4 entries (4 files):
- Figure S1 The Good's coverage of samples.pdf
- Figure S2 The rarefaction curves of samples.pdf
- Table S1. The abundance of microbiota at the phylum level in four tissues during tumor progression. docx.pdf
- Table S2. The abundance of microbiota at the genus level in four tissues during tumor progression.pdf
